# Supplementary material for: Characterization of Wall Paintings of the Harem Court in the Alhambra Monumental Ensemble: Advantages and Limitations of In Situ Analysis
Source: Molecules. 2022 Feb 23;27(5):1490. doi: 10.3390/molecules27051490 (PMC8912083; doi:10.3390/molecules27051490)
Supplement: Supplementary file 1 [file molecules-27-01490-s001.zip]

Archive with 1 entries (1 files):
- molecules-1574157-supplementary.pdf
